# Supplementary material for: An overview of the Phalaenopsis orchid genome through BAC end sequence analysis
Source: BMC Plant Biol. 2011 Jan 6;11:3. doi: 10.1186/1471-2229-11-3 (PMC3027094; doi:10.1186/1471-2229-11-3)
Supplement: Additional file 1 — List of 206 SSR markers developed from the P. equestris BAC end sequences. The data provided represent details of the SSR markers e.g. marker name, accession number, primer sequence, PCR condition, expected product size and indication of whether primer pairs successfully amplified at least one of the 12 tested Phalaenopsis species. [file 1471-2229-11-3-S1.XLS]

## Sheet: list
Additional file 1: List of 206 SSR markers developed from the P. equestris BAC sequences.
No.	SSR locus	Forward primer sequence (5'→3')	Reverse primer sequence (5'→3')	Tm (℃)	expected size (bp)	PCR amplification
1	PeGBMS1	GTACCCTAGAATATGGCGGAG	GCATTCCGAAAAGAGATAACG	50	310	yes
2	PeGBMS11	GCTTCGTCAATCGTTCTCCT	CGACCCCTAACGACAACAGT	51	119	yes
3	PeGBMS19	GGCAGAGGAAGGATTACCAA	GCAAGACCCAGGCTACAAAG	50.8	311	yes
4	PeGBMS22	GAGCGGGATGAATGTGGT	GCCATTTGGGATCTTTCG	50.1	319	no
5	PeGBMS25	GAATGTTGTGGCGGTGAAT	CCTGCTCTTCATAAACTGCCT	50.4	223	yes
6	PeGBMS31	GTGGCATTCAAAAGGGCTAT	AGCTCCTTTCTTTGATTGCTC	49.8	248	yes
7	PeGBMS34	TTCGTTGTTTTGTCCATCTATTAA	TTAAGAAAGGCAGATGTTGACC	50.5	268	yes
8	PeGBMS41	TGTGTTATCGTGTGGGTTGG	ACAGTCAGAGCGTGGAAAGC	51.3	197	no
9	PeGBMS43	GCCTTCCTTTTCTCCAATGA	AACTCAACACTCTCCGCTCTG	51	409	yes
10	PeGBMS46	AGGTTGTTGCTTTTGGTTGG	CACCGCTCTATCCTCCTTCA	51.8	173	yes
11	PeGBMS50	TGAAAAGGAGGGATGGAGAA	TAAACGCCTCAAACATAGCAA	50.6	214	no
12	PeGBMS53	TGGATTGGCTTGGATGGCTA	AACTCCCGCTCTTTTCTCGTG	55.1	166	yes
13	PeGBMS61	GCGGTGACGATAGACAAATG	CCCCCAAACAGACCGTAA	50.4	299	yes
14	PeGBMS72	TCGTGGGAAGACTCGTTAGC	ATGCTAAACAATGATACCACCCT	51.4	253	yes
15	PeGBMS73	GAAGAGACACCAAGACACCCC	TCAATCATCCCACTACTCCAAAT	51.9	416	no
16	PeGBMS75	GTCGTCTTTTGTTCGGCTTG	ATAGCTCCCATCTGCGACAT	51.2	284	no
17	PeGBMS76	CAGAGGAATGATGGTTTGGT	TTACAAACCTCTCATCTCACCTAT	48.7	255	yes
18	PeGBMS78	CCCATTTATGACGGTTTTGC	ATGCTGCCGTTTGAGTTGAT	52.1	268	yes
19	PeGBMS79	GATCCCAAACCCTAGCAGAG	CCTTCTTACCTCCACCAGCA	50.4	192	yes
20	PeGBMS82	TCCCCTTTCACACCTCTTTG	CCTCCCCCGAAGAAGACTAC	51.5	318	no
21	PeGBMS86	ACCAGTAACCACCCACCAAA	AAAAACACCCACGCAAGAGT	51.3	247	yes
22	PeGBMS88	TCTCCTTTGGGCTCTTCTCA	TTGTTGTTCGTTTCGTCTCG	51.2	283	yes
23	PeGBMS89	GGCAACTCCTTCAACCAAAA	TCCTACATCCCCCATCTTCA	50.2	232	yes
24	PeGBMS91	TCCCTCCCCAAATCTGTAATC	TCCAAAATACACCCCACACC	51.9	406	yes
25	PeGBMS98	TCATTTAGACCGTGGGAAGC	CATCGGCGGTCTTTCTTG	51.3	314	yes
26	PeGBMS99	CGCTCACTTACCGCTCTTTT	CCACGGAGCTGTAGAGGATT	50.9	211	yes
27	PeGBMS102	TCAATCGACCGTAGAAATGC	TCAGAAGTCAGAGTCGCCATT	50.2	428	no
28	PeGBMS104	ATTGGCATCTGTGACCGAA	TGCCACACACAAACACCG	50.9	333	no
29	PeGBMS107	GCAAAAGAGGAAAGTATGACC	CGGGATTTGAGTTTGTCTAC	46.3	183	yes
30	PeGBMS114	CAAGGATGGGCTACAAGGAA	GAGATAAAGGTAAAGCGGTAGGAC	51.7	288	yes
31	PeGBMS117	TCACCATACCTTTCGTTGCTT	GTTTGATGAGGATTGTTCTACGAG	51.5	175	yes
32	PeGBMS120	GCGACGGGGCATTGTA	CTTCCAGCATCCCAAAAAA	50.2	180	yes
33	PeGBMS121	TGTAGGTGTGTGTGTGTGTGC	TCTACGGACTACACCCACCA	49.5	256	no
34	PeGBMS123	GACCCAACTCACACATTCAAAA	TGGGTGGATGTGTGTCTCTC	50	423	yes
35	PeGBMS124	CGAGCGTGGGATCTCTATCT	CTTCACAATCGCTGGGGTAT	50.9	417	yes
36	PeGBMS126	GGAGGAATGCTGTTGTTTACG	ATCGTCATCCTCCACCTGC	51.5	196	yes
37	PeGBMS127	GGTCTTGGTGGATTTGTTGG	CCACACATACCACACACCATC	50.5	145	no
38	PeGBMS128	ACATCGGCTTCCTCTTTGGT	CAGATTTACGTGGCTCGACA	51.1	187	yes
39	PeGBMS130	TCAATAGGACGCAATGGAGA	CGAGGAAAATGAGAAGAAGCA	50.5	364	no
40	PeGBMS131	TCACTGTCGTTCGCTATTGG	CACGCACCCCCACTTTTT	51.1	521	yes
41	PeGBMS133	GAGAAAACCGAAGAGCAACG	CGGTGGACATTGGGGG	51.7	232	yes
42	PeGBMS134	TTTTTCAATGCGGGTTTTTA	CATTTTCAGACACGGGGCTA	50.4	323	yes
43	PeGBMS138	TCCCTTGCGAACACCCA	AAGAAACCAGTGGAACAGGAA	50.4	293	yes
44	PeGBMS141	CAGTGAGGGCAGAGTCGG	ATGGCTTCCCCTTTGTTTC	50.6	206	yes
45	PeGBMS145	ACAGGGAAGCATCACCAACT	CGCCTCACTACAACTCTCCA	50.2	360	yes
46	PeGBMS146	GAGAGGTGGATTTGGGGATT	GAATGACGAAACGGACTGTGT	51.5	215	yes
47	PeGBMS151	TGACCTACATCTGAGTGACCCTA	TGGTGACAAAGAGAAAGAATAAGAT	50.5	244	yes
48	PeGBMS157	GCATTCCCAACCACATCTTC	TAAGGTGTTCAGGGGAGACG	51.6	293	yes
49	PeGBMS161	AGGACGCAATGGAGAAAAGA	CCTCAGCATTGTAGCCTTCC	51.4	225	yes
50	PeGBMS162	GTGGAAGGGTGAAGAGTGC	ATAAACTGCCCCATTCCTG	49	149	yes
51	PeGBMS170	ATGCCACCTCAAACGCTAAG	TACTGCACCCCTACCCATTT	51.1	369	yes
52	PeGBMS171	TTGGGGATTTAGGGCTTTT	CGATTTTGCCTGAAGATGTT	49.5	141	yes
53	PeGBMS172	TCTGTCCCGAGTTCAAATCC	GTGAAGAGTCGGTGTGGTGA	50.3	222	yes
54	PeGBMS173	TGAAGGTGACAGTGGAAGCA	CATCCTGAAGCACATCTCCA	50.6	289	yes
55	PeGBMS174	GCCGTCCACCTTGCTGT	ATTCGCCCTCCCTTTCTACT	51.2	207	yes
56	PeGBMS175	AGTAGAAAGGGAGGGCGAAT	CCATTTGCCATTTTTCTCCT	51	123	yes
57	PeGBMS179	CAAGCCAAGGTGATGTGTC	CGTCGGTTAGCAGTATTTGA	48.2	317	no
58	PeGBMS185	ATTTTTCTTTCTCCCCCAA	CTTACTCACCCTATTTTTACTCCA	48.9	252	yes
59	PeGBMS189	GCTTCTCATCCCTTTTTCAAT	TGAACTCTTTGCTTTGGGAA	49.6	170	no
60	PeGBMS190	CACACCCCCTGAGTCTACAAA	CGTCTTCTTTGTTGTCTCATCG	51.5	170	no
61	PeGBMS192	GCCATAGTGCGAGTTGTGAT	CTCAAGTCAAGGGTTCAATCC	50	268	yes
62	PeGBMS193	CTTACAGTGACCCCGCCA	GCCCCTATGTCCCTAACCTT	51.3	266	yes
63	PeGBMS196	CTATTTTCGGGCAAGTCCAA	TCCATCTGCTCCCACACG	52	315	yes
64	PeGBMS197	CGTGTGGGAGCAGATGGA	AAAACGAAGACGGAGAGGG	50.8	258	yes
65	PeGBMS203	AGTTCCACAGCCTCTCCAAG	GCCAAATAATGCTCCTTCCA	50.8	165	yes
66	PeGBMS204	GGGAGAGGAGGGATGAATG	AATCTCACTCTACTGCTTTGCG	50.5	208	yes
67	PeGBMS206	TAGGGCTTGGTGTTGAGGTC	GCCATCTTCCCAAACCCT	51.1	229	yes
68	PeGBMS207	CGACCGAGAGGAAGAAAGTG	GATGACCTCCGACGACAAAT	51.2	387	yes
69	PeGBMS208	TGGTTGAAATAGTCTCCAGTGA	TGTCAACCCATCACTGCTTT	49	348	yes
70	PeGBMS209	ACCCATTTCCCTCCTTGA	GGGATTTGAGTTTACCTTGG	48	268	yes
71	PeGBMS210	GGCAACCATCAAGGAAACTG	TGTGAGTCCCCGTATTTTCC	51.4	221	yes
72	PeGBMS211	TTCCAATAAATCACAGAGGTT	GTTACCCATTCCCCTCC	45.7	365	yes
73	PeGBMS212	CCCTGTGTTTCTGTTTGTGC	AGGAAGGTATGGGCGTTTTT	50.4	483	yes
74	PeGBMS215	AATAGGAGGAAGGGGAGTC	CTGTGAAAGAAAGAAGTAGACCT	46.2	305	yes
75	PeGBMS216	TCAGGTGGTGGAACGAGAA	ACCGTGGAAGCCTCGTTAG	50.9	328	yes
76	PeGBMS224	GAGAAGGGGAGGAAAACAGG	GCCATCACCCACTGTTTCTT	51.3	198	yes
77	PeGBMS226	TTGGGGATGATGAATGGA	GAACTGAAATCCCCAAAGG	48.5	382	yes
78	PeGBMS232	TGGGGATAATGAACGGATGT	GTATCCTCCTTTCCTCCCCAA	51.6	180	yes
79	PeGBMS233	TTCGTGTTCGGTTCGTTTAC	TCCACACCTCCATCAACATT	49.7	347	yes
80	PeGBMS234	GTCTTTCTTGTGTCTTTCCCTTAC	ATTCATTTGGACCGTTGGA	50	314	yes
81	PeGBMS237	GCTTGGTTATGGCTGGAGA	CGACGGTTACAAGAAAGACTC	48.4	126	yes
82	PeGBMS238	GCCACCGCATCCTTCTC	TGTATGTGCTCCAATCAATGC	50.8	324	yes
83	PeGBMS239	ATGATGGCTGGCAGTGGTA	GGCTCATTTGTCCAGGCTAC	51	291	yes
84	PeGBMS241	TGGTTCCCTCGTTTTGGTAT	CAGGAGTAGCGAGAAGAAGACAG	51.1	356	yes
85	PeGBMS244	CTTGTGCGAACCCAGCTTA	AAAATCTCGTTGCCCACTTG	51.3	360	yes
86	PeGBMS246	ATTGGGCATTCTCTTGGTT	TTCCATAACCACAAAAATCATC	48.5	235	yes
87	PeGBMS255	GCCCCTATTCAAACAACTACG	ATCGGTTCGGTTTCGTATTT	50.6	261	yes
88	PeGBMS258	TCCTAAAAAATGAATGAGAAATC	GCGTAGCCCTTTCTCTCC	47.1	300	yes
89	PeGBMS259	AAATCCTTCGTAAAAAAACCG	TATGATGTCGCTTGATTCCAC	50.1	158	yes
90	PeGBMS261	GTAGCCGACCCCAGTTAGTG	CGAAACAGAGGCATTGAGGT	51.3	201	yes
91	PeGBMS264	TTTCTCGTTAGTGTTGATGCTC	TGAATGAAAGGTCCAACTGC	49.1	227	yes
92	PeGBMS265	ACCAGATTAGAGAGATTTGAACG	TTCAAATGCCAACCAAATAGT	49.1	311	yes
93	PeGBMS266	AGTTTTTGGCGTCGTTGTC	CCTGTGGAGCCTGAACTATG	49.6	205	no
94	PeGBMS267	GCTACAGAAATAACAATCCATAAA	CATCTTCAAACTCAATCAAAACT	47.6	188	yes
95	PeGBMS268	TGGGGCAACCGCAATAG	CGCTACGCCCTGTTTTCAT	52.5	314	yes
96	PeGBMS271	GGTCTCTTTCCCATCTCTTTCA	GGGGGAGTGAAAGTGTGAGA	51.2	312	no
97	PeGBMS273	CCAAGACGGAAACAGACG	AAAATGAGTGATAGAGATGATAATG	46.4	172	yes
98	PeGBMS274	GACGAGCCAGTTTGACATCC	CGTTCGCCTCGTTATTGTTT	51.8	247	yes
99	PeGBMS275	TGCCTACTCGCTGACATCG	CTGGCGGCTGAACGATTA	52	258	yes
100	PeGBMS277	TTCTCAAGTCGGGGGTTT	CGAGGAAGCCAGGAAGAGT	49.1	308	yes
101	PeGBMS278	CAACGACACCACCCTGC	GTGTAGTTTGTGTGATGTTTGTGA	49.5	155	yes
102	PeGBMS281	GAGGAAGGAGAAGGGAATGG	GCGAAGAAGAAATCCGTGAA	51.7	248	yes
103	PeGBMS282	GTAGGGGTCTTGCGTGTGTT	CATTTAGATACAACACCGCACG	51.5	154	yes
104	PeGBMS283	CGTGGCTTCTGGATGC	ATAGTAATCCTCACATAAAAAAAAA	46.3	177	yes
105	PeGBMS285	TATCCCAACCACAGCACAAT	ATTGTTTCACCCCCCACCAT	50.1	319	yes
106	PeGBMS286	ATTCAAGGGATTAGGAGTTTC	CCATTTCCCCCCTTGA	46.3	283	yes
107	PeGBMS287	TGGAGAACTTGGGAAAATGAA	ACTTGTGGGTGGATGTCTGA	49.7	370	yes
108	PeGBMS288	CGCATTTCCAAGGGTCTA	CCGATGGAGGCACAAGT	48.3	310	no
109	PEGBMS289	GTGGACTCTTCTCATCTGGTGG	AGAGAGTAAAGAGGGGAAGGAG	51.5	215	yes
110	PeGBMS290	CTCAGTTTTTATTCATTTGGTTCA	TGGTGGAGGAAGAAGAGGTG	50.2	210	yes
111	PeGBMS291	TTACCTCATTCTTTCCTTCCTTG	GTGGAGGAGGAGGTTGGAAT	51.4	313	yes
112	PeGBMS294	TTTTCATTTGGATTGCTTTCA	TAGGGGAAGAAAGGTGATGTT	49.7	149	yes
113	PeGBMS296	ACCTTCTTCCCGTCTATGTGTG	TGTTCAGTCGGGCATTCG	52.4	222	yes
114	PeGBMS299	CCTGGAGTGTGGCTTAGTACG	CTCCCATCATTCATACGGTGT	51.3	209	yes
115	PeGBMS301	GACCGAGGGCTTACATCAA	AATAAAGTAGGCGGGGCT	48.3	118	no
116	PeGBMS302	TCTTTCATCTCCCCCTCTTG	CAGTGCCCCTCATCAAGTTT	50.7	352	yes
117	PeGBMS304	CTAACATCGGGGCTTCCAAA	GGCTTGTTCGTGTTCTGCTCT	53.6	307	yes
118	PeGBMS305	TGCAGATCAAACGGAAGTCA	CGCAACACACACAAACACAC	50.2	227	yes
119	PeGBMS309	GCCACTTGTTCCCATAAAAA	GCGGCTTTGATACCTTGAA	49.5	258	yes
120	PeGBMS310	AGCCTCCGACCATTCTTTTT	GGATGTATTTTGGGGCAGAA	51.6	208	yes
121	PeGBMS311	TATGTTGGATTTGCGTTGGA	GCTTAGGCTGGGGTTTAGGT	51.4	316	no
122	PeGBMS313	GGTGAGGGAGCCAAAATC	TGTCATTATCCTATCTGTTTTGTCT	48.9	228	no
123	PeGBMS314	TTAGTGGAAACAGAGAAGCATAC	ACAGCAATGGGTATGACAGTTC	50.8	296	yes
124	PeGBMS315	TCAGGTGGTGGAACGAGAA	TCATTTAGACCGTGGGAAGC	50.9	334	yes
125	PeGBMS319	TTGATGGTAGGAGCGAGGTT	ACTTCACATCTCCCTTCCAAA	50.3	337	yes
126	PeGBMS322	GGCAAAAAGAAAGAACCCACT	TTCCTCGGGTTCAGATTCAG	51.6	216	yes
127	PeGBMS325	TGTTGAAGGGGTGTTGGTC	TCGTTTCGTTTCCCTTTCA	50.1	372	yes
128	PeGBMS326	AGGTAGGGGAACTTATTGGTCA	CCACCCACAGAACATTTTGA	50.5	300	yes
129	PeGBMS329	AGACCAGTGAAAATGACAGCA	GTTCTTATCCTGTCCTACTTTTCAT	49.3	334	yes
130	PeGBMS335	TGTCCCTCATTCCCAGTCA	GACTTTTTGGAGGGCTTGAT	50.1	302	yes
131	PeGBMS336	TCGGAAGTCGCCTAACAT	TGGCACGCACTTTATGTTT	47.8	204	yes
132	PeGBMS338	TTGCTCTTCATCATCCTCCTC	GCCAGAAATGCCTACAATGA	50.2	234	yes
133	PeGBMS343	CGGGGGTCCATCAAAAGA	TGGGGAAGGAGTGGGCT	52.3	443	yes
134	PeGBMS344	TAAACAATGATGACACCCTGC	CGTTCCGACACCATTATTTC	49.6	319	yes
135	PeGBMS347	ATGAAAGTAACAACCCCAGGA	TTAGAAGAAATGAGATGTCGTGC	50.1	213	yes
136	PeGBMS349	GCTTTTGGCTCCTTGATTG	TTTAGACCATTCATTTTTCCTCA	49.9	213	yes
137	PeGBMS352	CAGGGACTTGAGCCAGAGAA	CACTCTCACATTTACGGGACAA	51.7	322	yes
138	PeGBMS358	TAAGTGCGAGATGTGGCG	ATTTTGAGTGAGAGGGGAGTTAT	49.9	157	yes
139	PeGBMS361	GGGCATTTCAACTCGCTTAG	GTTGTAATGCGGGGAGAGG	51.8	224	yes
140	PeGBMS364	GATGACAAAACGGACTGCG	GGGGAAGAAAGGAGCAGTT	49.9	311	yes
141	PeGBMS365	ATACAATAAAAGACGCAAAATCAT	CGGCTCATCGTCGCTT	49.3	102	yes
142	PeGBMS366	GGGCATCCTGAGTGAGTGTT	TCCTTTTTCTCCATTGCGTC	51.2	130	yes
143	PeGBMS371	GAGAGTTACCACATACCACATCG	AAGAAAAGCGGTCCCCTACT	50.5	201	yes
144	PeGBMS374	ATCTCTTACGCTTGACTTGGC	TGGGCTGGTAGAACAAAGG	50	114	yes
145	PeGBMS376	TGTCATCAACCTTCCTCTCG	AAAGAAGAAGGCTGGGTGT	49.8	304	yes
146	PeGBMS378	CACACTGGGCTACTCTTTCTTC	AAGGACTCAACCAAGCCGT	50.1	420	yes
147	PeGBMS380	GCTTCGGGTTTTGTAGGCA	CGAAAACCATCCTCCCTACA	51.6	223	yes
148	PeGBMS382	GACAGCAACCTCAAATGGG	ATGCGTGGGGAATCAAAA	50.1	288	yes
149	PeGBMS383	ACGCACTAAACAACGCACAG	CTGTGTGTGTGTTTCCCGAT	50.3	341	no
150	PeGBMS387	AGGCACTAATCCGCAAGC	CTGAAAAGGAAAAAAGAAGAAGAA	50.2	119	no
151	PeGBMS388	GCGTGAGTTTAGGGATTTGG	GCTCAGGAAAGACACCCATT	50.6	158	yes
152	PeGBMS392	GACGCAATGGAGAAAAAGGA	TTTCTTCTTTTATGGGTTGCG	51.6	227	yes
153	PeGBMS396	CGGCAAGTCTAACCAAACCT	TGTGTGGTATGTGTGTAAGTTTCC	51	187	yes
154	PeGBMS402	TGGGAAAAGGACAACGAAA	TGGCGGACAAGATTAGAGAGA	50.4	317	yes
155	PeGBMS409	TCAGAAGCAGAGCGACAAAT	AGCCTTGCCCCTTTTTTC	50.1	272	no
156	PeGBMS413	CGAGGAGAGAGGGTAGCAAC	CAGACGATGAAACGGACAGA	50.5	377	yes
157	PeGBMS419	GAACACGAACGAACGCATAA	AACGAACCAAACACGAACAGT	51.3	334	yes
158	PeGBMS421	CCGCAAACTAAACCCCAC	GATGTTGTGGATGTGATGGG	50.3	211	yes
159	PeGBMS422	CCCCTCATTTCTCTTCCTCA	CGGGATTTGAGGAGAGAGTG	50.7	203	yes
160	PeGBMS425	GGAGAGGGAAAATAAGGAGCA	CACATAGAGGTAAAGCGATTGC	51.2	188	yes
161	PeGBMS426	CCGCTTTTGAGGGACATTTA	TGGGTTTGTATGTCTGTGGTTC	51.4	225	yes
162	PeGBMS428	GCGGGCTAAGTGTGAGATG	CTTTAGATGGTTTGGTCGCA	50.4	307	yes
163	PeGBMS439	ACCGTGGGAAGTCTCGTTAG	GGTGGTGGAACGAGAAGACT	50.4	347	yes
164	PeGBMS444	CGTAGGGAGCCAAATAATGC	CTCCCCTCCCCCTTTTGTAT	51.6	205	yes
165	PeGBMS445	TTTTCACGCATTCCTACCG	TTTTTGGAGTTGGGCTTGAG	51.2	329	yes
166	PeGBMS449	TAAGGCGGTGTTTGGTAGC	GACGCAATGGAGAAAAAGGA	50.4	147	yes
167	PeGBMS457	GGTTTTCTCCCCATCCTTTT	TTCTAACAGCCACACAAGCAC	50.4	175	yes
168	PeGBMS463	TGCCCTCTCCAGTTCATCTC	CCAAGGAGGCTAATGTGAAAC	50.7	177	yes
169	PeGBMS466	CGTCAGCCATCCTCCTTTT	TGTTAGTCATTGCCCATCTTCA	51.6	124	yes
170	PeGBMS470	CCCAGAAGGAGGTGAATGTT	ACGCAAACATCTCCAAACAA	50.4	229	yes
171	PeGBMS475	CCCTCCTCCCATTCTTCTTC	ACGCAAATCACAAATCACCA	51.2	239	yes
172	PeGBMS478	TCACTTGTTCTCGGTTCTTTCA	GGGAGGGAGGGTGGTAGTTA	51.6	201	yes
173	PeGBMS483	CCCAACCTGCTTCCCTATTT	AAAAGAAATCCCCAAAGGCT	51.4	341	no
174	PeGBMS484	CATAGGATTGAAGGGTTGGAA	TCTCAGTCACCATCCTCTTCC	50.4	230	no
175	PeGBMS494	TCTGATGGTAGGGGTGTAAATG	CTCATAACTCAGCCCACAACTC	50.7	240	yes
176	PeGBMS499	GATGTGAGTCCCTGTGCTTTC	TAGCCCACCCATAACAGAATAG	50.5	281	no
177	PeGBMS502	ACGAGCAGGTGAGATGTGTTT	TAGCAATCACCACCACCTCTC	51.2	275	yes
178	PeGBMS522	AGTCGGTTGAGCCAGAGAGA	ACGCAGGGGAGGGTAAGTAT	51.3	264	yes
179	PeGBMS525	CAGATGCTCAAGAAAAATGGAT	CGAAATCAAGCCACAACACT	50.1	283	yes
180	PeGBMS527	AGTTGCTCCGTCTGATTCG	TAGCCGAGCAAACGAACA	50	234	yes
181	PeGBMS529	GCCATTTTGCTTTAGGTGC	TGGATGATAAAATGAACCGC	50.1	276	yes
182	PeGBMS530	CCGACACATCACCGACACTA	ATTGTGTGGTGTGGCAGTGT	50.6	120	yes
183	PeGBMS545	CGATTTTAGCCAGGAAGGAC	CTGGAGAGGAGGAGATGTCG	50.7	296	yes
184	PeGBMS550	TGCCCTCCATTTCTATTTACC	TGAGAGGAATGAGAGAGCAAGA	50.3	220	yes
185	PeGBMS552	CCCTTCCACCAAATCTTCCT	TCACGGGTTCAAATCCTCTC	51.4	196	yes
186	PeGBMS554	GTGGAGCAGGTCGTGGTATC	CGTGTGGATAAGAGGGGTCA	51.7	314	yes
187	PeGBMS558	CAGGAAGAGGAACCAGCAAG	TTTGGGGATTTTATGTGGAGT	51.4	333	yes
188	PeGBMS560	TTCGGACAACCTTAGCCAGT	AAAATAAATAGGCTCAGGCGA	50.6	181	yes
189	PeGBMS563	CCCACTTTTATTTTATTGACGC	CAGACACACAAACGCACACA	50.5	222	yes
190	PeGBMS574	TTTTTGACACTGCCTGCCA	AGAGTTGATGTGGCGGGG	52.4	219	yes
191	PeGBMS581	CTCTAAATCGGCTCCTAACTCA	GTGCTAACAGGGCGTGAAT	50	274	yes
192	PeGBMS611	GACAATCCAGCATCTTAGCAG	GGAAGGAGGGGAGGGTG	49.2	162	yes
193	PeGBMS616	TGGTGGCGTAGATGTGGAT	TATTCCCATTCCCAGTGCTC	50.8	181	yes
194	PeGBMS618	CGGTAACAAATAAAGGATGAGAT	GCGATTATGTGGTAGCGTG	49	149	no
195	PeGBMS628	GGCAAGGGGGTGATTTT	ATCTTGGGCGTTTGTGAA	48.4	212	no
196	PeGBMS629	ATGCTTGCTTGTATTTATGGTGT	GAGGGTGCGGGTTTCAT	50.1	260	yes
197	PeGBMS630	TGACCTTTGGGAGATTTTTC	ATCAGAGGAGAAAATGCGA	47	296	yes
198	PeGBMS640	TGGCACCCCGATGTCC	CATCACTAAAGCATCTCCACAA	49.6	141	yes
199	PeGBMS656	GGAAGCCTCGTTAGCAATCA	TTTAGGCGGTGAACGAGAA	50.8	322	yes
200	PeGBMS662	TTAGGGTTCAGGTTGCGAGT	TCAAGAAGAGTCCCCATAGAAT	49	124	yes
201	PeGBMS663	TGTCTCCTCTGCCAAATCAA	AGGACGCAATGGAGAAAAAG	50.5	348	yes
202	PeGBMS664	GTTCCTTTGGGGGTTACTTTT	AACAAATGCCTGAAAATCCTT	50	231	yes
203	PeGBMS666	GGAAGGAAAAGTGGGATGAA	CTGGCGTGAGTCCTAAACCT	50.6	295	yes
204	PeGBMS669	GTAGACCCCCGACATCATCA	AGGTGGCAGTTTTTGAGTGG	51.6	315	yes
205	PeGBMS674	CAACATCGCTGACCATTTCC	CGAATGCCCTATGCTTGAT	50.1	249	yes
206	PeGBMS676	AAACCCCACATCACCACATT	TGGATGGGTTTGGGTTTCTA	51.3	347	yes
