# Supplementary material for: An overview of the Phalaenopsis orchid genome through BAC end sequence analysis
Source: BMC Plant Biol. 2011 Jan 6;11:3. doi: 10.1186/1471-2229-11-3 (PMC3027094; doi:10.1186/1471-2229-11-3)
Supplement: Additional file 2 — Rate of successful amplification of P. equestris SSRs among 12 Phalaenopsis species. The cross-species amplification rate of the 206 SSR markers was assessed in 12 Phalaenopsis species. [file 1471-2229-11-3-S2.XLS]

## Sheet: amplification
Additional file 2: Rate of successful amplification of P. equestris SSRs among 12 Phalaenopsis species.
Species	Successful amplification (%)
P. aphrodite subsp. formosana	76.1421
P. schilleriana	74.6193
P. amabilis	74.1117
P. equestris	67.0051
P. lueddemanniana	64.467
P. amboinensis	61.9289
P. stuartiana	59.3909
P. pulcherrima	58.8832
P. fasciata	58.8832
P. sanderiana	57.868
P. gigantea	56.8528
P. venosa	54.8223
